# Supplementary material for: Impact of Atrial Fibrillation on the Outcome of Patients with Brugada Syndrome: A Meta-Analysis
Source: J Cardiovasc Dev Dis. 2025 Oct 3;12(10):391. doi: 10.3390/jcdd12100391 (PMC12564495; doi:10.3390/jcdd12100391)
Supplement: Supplementary file 1 [file jcdd-12-00391-s001.zip]

Archive with 1 entries (1 files):
- jcdd-3728955-supplementary.pdf
